# Supplementary material for: 3D skeletal muscle model recapitulating the myostatin knockout phenotypic and mitochondrial metabolic features
Source: Physiol Rep. 2026 Jun 16;14(12):e70947. doi: 10.14814/phy2.70947 (PMC13273021; doi:10.14814/phy2.70947)
Supplement: Supplementary file 1 — Table S1: Immunofluorescence solution. Table S2: List of antibodies used for immunofluorescence assays (IF) and western blotting (WB). Table S3: Primers for gene expression in 3D muscle. Data S4: Zstack video. Data S5: Video records of microtissues contractility. [file PHY2-14-e70947-s001.zip]

Archive with 5 entries (5 files):
- S1-S3 Supplemental Tables.pdf
- S5B Supplemental Data_Video records of microtissues contractility.mp4
- S4 Supplemental Data_A Z-stack video.mp4
- S5A Supplemental Data_Video records of microtissues contractility.mp4
- MANIFEST.TXT
